# Supplementary material for: Metabolomic characterization of myocardial ischemia-reperfusion injury in ST-segment elevation myocardial infarction patients undergoing percutaneous coronary intervention
Source: Sci Rep. 2019 Aug 13;9:11742. doi: 10.1038/s41598-019-48227-9 (PMC6692400; doi:10.1038/s41598-019-48227-9)
Supplement: Supplementary file 2 — Table 4 [file 41598_2019_48227_MOESM2_ESM.xlsx]

## Sheet: one way ANOVA 
Metabolite	f.value	p.value	LOG10(p)	FDR		2 h-0 h		24 h-0 h		48 h-0 h		48 h-24 h
3-O-Methylepicatechin	62.546	5.2428e-29	28.28	6.9205e-27	Sl.No	Name	HMDB ID	Name	HMDB ID	Name	HMDB ID	Name	HMDB ID
4-Hydroxybenzoic acid	59.256	7.3214e-28	27.135	4.8321e-26	1	Thienodihydropyridinium	HMDB13924	3-O-Methylepicatechin	HMDB29175	3-O-Methylepicatechin	HMDB29175	4-Hydroxybenzoic acid	HMDB00500
Hydroxyphenylacetylglycine	56.023	1.0424e-26	25.982	4.5864e-25	2	Protoprimulagenin A3	HMDB33157	4-Hydroxybenzoic acid	HMDB00500	4-Hydroxybenzoic acid	HMDB00500	p-Hydroxyphenylacetate	HMDB00020
N-Acetylaspartylglutamic acid	51.244	5.9909e-25	24.223	1.977e-23	3	Sorbitol-6-phosphate	HMDB05831	Hydroxyphenylacetylglycine	HMDB00735	Hydroxyphenylacetylglycine	HMDB00735	Sorbitol-6-phosphate	HMDB05831
Heptadecanoic acid	46.166	5.2847e-23	22.277	1.3952e-21	4	Enkephalin L	HMDB01045	N-Acetylaspartylglutamic acid	HMDB01067	N-Acetylaspartylglutamic acid	HMDB01067	Benzaldehyde	HMDB06115
L Carnitine	43.268	7.4305e-22	21.129	1.1496e-20	5	1,5-Anhydrosorbitol	HMDB02712	Heptadecanoic acid	HMDB02259	Heptadecanoic acid	HMDB02259	3-Methoxytyramine	HMDB00022
Hydrocortisone	43.096	8.7089e-22	21.06	1.1496e-20	6	Leucine/Isoleucine	HMDB00687	L Carnitine	HMDB00062	L Carnitine	HMDB00062	LysoPE 18:3	HMDB11509
Biliverdin	43.096	8.7089e-22	21.06	1.1496e-20	7	Enterodiol	HMDB05056	Hydrocortisone	HMDB14879	Hydrocortisone	HMDB14879	gamma-Glutamylvaline	HMDB11172
Mannitol	43.096	8.7089e-22	21.06	1.1496e-20	8	Pyridoxamine 5'-phosphate	HMDB01555	Biliverdin	HMDB01008	Biliverdin	HMDB01008	PG 18:0/18:1	HMDB10603
PI 16:0/16:0	43.096	8.7089e-22	21.06	1.1496e-20	9	Pyroglutamic acid	HMDB00267	Mannitol	HMDB00765	Mannitol	HMDB00765	Orotic acid	HMDB00226
p-Hydroxyphenylacetate	42.238	1.9305e-21	20.714	2.3166e-20	10	Hypoxanthine	HMDB00157	PI 16:0/16:0	HMDB09778	PI 16:0/16:0	HMDB09778	Hydroxypropionylcarnitine	HMDB13125
Thienodihydropyridinium	39.574	2.3775e-20	19.624	2.6153e-19	11	dCTP	HMDB00998	p-Hydroxyphenylacetate	HMDB00020	p-Hydroxyphenylacetate	HMDB00020	Pregnenolone sulfate	HMDB00774
Succinic acid	33.39	1.0239e-17	16.99	5.8765e-17	12			Succinic acid	HMDB00254	Thienodihydropyridinium	HMDB13924	Citrulline	HMDB00904
2-Nonynoic acid	33.39	1.0239e-17	16.99	5.8765e-17	13			2-Nonynoic acid	NA	Succinic acid	HMDB00254	4-Ethylphenol	HMDB29306
5-methylthioadenosine	33.39	1.0239e-17	16.99	5.8765e-17	14			5-methylthioadenosine	HMDB01173	2-Nonynoic acid	NA	Dehydrogenated ticlopidine	HMDB13926
1-Methylhistamine	33.39	1.0239e-17	16.99	5.8765e-17	15			1-Methylhistamine	HMDB00898	5-methylthioadenosine	HMDB01173	10-Hydroxydihydrosanguinarine	NA
2-hydroxyglutarate	33.39	1.0239e-17	16.99	5.8765e-17	16			2-hydroxyglutarate	HMDB59655	1-Methylhistamine	HMDB00898	SM d18:0/16:0	HMDB10168
Guanine	33.39	1.0239e-17	16.99	5.8765e-17	17			Guanine	HMDB00132	Suberoyl carnitine	NA
Propanoate	33.39	1.0239e-17	16.99	5.8765e-17	18			Propanoate	NA	2-hydroxyglutarate	HMDB59655
Acetate	33.39	1.0239e-17	16.99	5.8765e-17	19			Acetate	NA	Guanine	HMDB00132
Malonic acid	33.39	1.0239e-17	16.99	5.8765e-17	20			Malonic acid	HMDB00691	Propanoate	NA
Xanthine	33.39	1.0239e-17	16.99	5.8765e-17	21			Xanthine	HMDB00292	Acetate	NA
1-Linoleoylglycerophosphocholine	31.794	5.1816e-17	16.286	2.8306e-16	22			1-Linoleoylglycerophosphocholine	HMDB61692	Malonic acid	HMDB00691
Hydroxyisovaleroyl carnitine	31.761	5.361e-17	16.271	2.8306e-16	23			Hydroxyisovaleroyl carnitine	HMDB62555	Xanthine	HMDB00292
Protoprimulagenin A3	30.389	2.2075e-16	15.656	1.1207e-15	24			Sorbitol-6-phosphate	HMDB05831	1-Linoleoylglycerophosphocholine	HMDB61692
3,5-Diiodothyronine	29.962	3.4384e-16	15.464	1.681e-15	25			Oxidized glutathione	HMDB03337	Hydroxyisovaleroyl carnitine	HMDB62555
Sorbitol-6-phosphate	28.698	1.2943e-15	14.888	6.1016e-15	26			Benzaldehyde	HMDB06115	Sorbitol-6-phosphate	HMDB05831
Oxidized glutathione	27.996	2.7218e-15	14.565	1.2389e-14	27			1,3,7-Trimethyluric acid	HMDB02123	Oxidized glutathione	HMDB03337
Benzaldehyde	27.942	2.8803e-15	14.541	1.2673e-14	28			3-Methoxytyramine	HMDB00022	Benzaldehyde	HMDB06115
Enkephalin L	27.899	3.0147e-15	14.521	1.2837e-14	29			N-Acetylornithine	HMDB03357	1,3,7-Trimethyluric acid	HMDB02123
1,3,7-Trimethyluric acid	27.631	4.0125e-15	14.397	1.6552e-14	30			Neopterin	HMDB00845	3-Methoxytyramine	HMDB00022
3-Methoxytyramine	27.461	4.8087e-15	14.318	1.9235e-14	31			1,5-Anhydrosorbitol	HMDB02712	N-Acetylornithine	HMDB03357
N-Acetylornithine	26.907	8.7017e-15	14.06	3.3783e-14	32			LysoPE 18:3	HMDB11509	Neopterin	HMDB00845
Neopterin	26.608	1.2006e-14	13.921	4.528e-14	33			Deoxyadenosine	HMDB00101	1,5-Anhydrosorbitol	HMDB02712
1,5-Anhydrosorbitol	26.033	2.2328e-14	13.651	8.1869e-14	34			Leucine/Isoleucine	HMDB00687	LysoPE 18:3	HMDB11509
LysoPE 18:3	24.025	2.0071e-13	12.697	7.1605e-13	35			3-Methoxy-4-Hydroxyphenylglycol sulfate	HMDB03332	Deoxyadenosine	HMDB00101
Deoxyadenosine	23.679	2.9411e-13	12.531	1.0217e-12	36			Elaidic acid	HMDB00573	Leucine/Isoleucine	HMDB00687
Leucine/Isoleucine	23.189	5.0694e-13	12.295	1.7158e-12	37			Eicosapentaenoic acid	HMDB01999	3-Methoxy-4-Hydroxyphenylglycol sulfate	HMDB03332
3-Methoxy-4-Hydroxyphenylglycol sulfate	23.131	5.4086e-13	12.267	1.7849e-12	38			L-Tryptophan	HMDB00929	Elaidic acid	HMDB00573
Elaidic acid	22.696	8.7965e-13	12.056	2.8321e-12	39			Homocysteine	HMDB00742	Eicosapentaenoic acid	HMDB01999
Eicosapentaenoic acid	22.461	1.1435e-12	11.942	3.594e-12	40			Equol	HMDB02209	L-Tryptophan	HMDB00929
L-Tryptophan	21.849	2.2777e-12	11.643	6.992e-12	41			Mevalonic acid	HMDB00227	Enterodiol	HMDB05056
Enterodiol	21.548	3.2016e-12	11.495	9.6047e-12	42			Acylcarnitine	HMDB01185	Homocysteine	HMDB00742
Homocysteine	21.276	4.3602e-12	11.36	1.279e-11	43			Calcitroic acid	HMDB06472	Equol	HMDB02209
Equol	20.737	8.055e-12	11.094	2.3114e-11	44			N-Desmethyleletriptan	HMDB13919	Mevalonic acid	HMDB00227
Mevalonic acid	20.529	1.021e-11	10.991	2.8676e-11	45			Isovaleryl carnitine	HMDB00688	gamma-Glutamylvaline	HMDB11172
gamma-Glutamylvaline	20.079	1.7115e-11	10.767	4.7066e-11	46			PA 16:0/16:0	HMDB00674	Acylcarnitine	HMDB01185
Acylcarnitine	17.626	2.9748e-10	9.5265	8.0138e-10	47			Thymidine	HMDB00273	Calcitroic acid	HMDB06472
Calcitroic acid	17.234	4.728e-10	9.3253	1.2482e-09	48			PG 18:0/18:1	HMDB10603	N-Desmethyleletriptan	HMDB13919
N-Desmethyleletriptan	16.722	8.6769e-10	9.0616	2.2458e-09	49			15-Keto-13,14-dihydroprostaglandin A2	HMDB01244	Isovaleryl carnitine	HMDB00688
Isovaleryl carnitine	16.522	1.1018e-09	8.9579	2.7969e-09	50			12,13-DiHODE	HMDB10201	PA 16:0/16:0	HMDB00674
PA 16:0/16:0	16.234	1.5529e-09	8.8089	3.8675e-09	51			3-Hydroxysuberic acid	HMDB00325	Thymidine	HMDB00273
Thymidine	15.884	2.3617e-09	8.6268	5.773e-09	52			3-Octanone	HMDB31295	15-Keto-13,14-dihydroprostaglandin A2	HMDB01244
PG 18:0/18:1	15.633	3.1953e-09	8.4955	7.6687e-09	53			Palmitic acid	HMDB00220	12,13-DiHODE	HMDB10201
15-Keto-13,14-dihydroprostaglandin A2	15.491	3.7905e-09	8.4213	8.9347e-09	54			11-Ketoetiocholanolone	HMDB06031	3-Hydroxysuberic acid	HMDB00325
12,13-DiHODE	15.473	3.8732e-09	8.4119	8.9694e-09	55			Linolic acid	HMDB00673	3-Octanone	HMDB31295
3-Hydroxysuberic acid	14.645	1.0548e-08	7.9768	2.4006e-08	56			PC 22:4/14:1	HMDB08624	Palmitic acid	HMDB00220
3-Octanone	14.373	1.4691e-08	7.8329	3.2869e-08	57			Docosapentaenoic acid	HMDB06528	Benzoyl ecgonine	HMDB41836
Palmitic acid	14.321	1.5649e-08	7.8055	3.4427e-08	58			dCMP	HMDB01202	11-Ketoetiocholanolone	HMDB06031
Benzoyl ecgonine	14.292	1.6224e-08	7.7898	3.5108e-08	59			5,8,11-Eicosatrienoic acid	HMDB10378	Linolic acid	HMDB00673
11-Ketoetiocholanolone	13.87	2.7167e-08	7.566	5.7839e-08	60			6-Hydroxygliclazide	HMDB14028	PC 22:4/14:1	HMDB08624
Linolic acid	13.821	2.8864e-08	7.5396	6.0477e-08	61			D-Limonene	HMDB03375	Docosapentaenoic acid	HMDB06528
PC 22:4/14:1	13.408	4.7913e-08	7.3195	9.8821e-08	62			LysoPC 24:0	HMDB10405	dCMP	HMDB01202
Docosapentaenoic acid	13.226	5.9963e-08	7.2221	1.2177e-07	63			Phenylacetylglutamine	HMDB06344	5,8,11-Eicosatrienoic acid	HMDB10378
dCMP	13.034	7.6028e-08	7.119	1.516e-07	64			N-Desmethylpromazine	HMDB13939	6-Hydroxygliclazide	HMDB14028
5,8,11-Eicosatrienoic acid	13.024	7.6948e-08	7.1138	1.516e-07	65			1-palmitoylglycerophosphocholine	HMDB62541	D-Limonene	HMDB03375
6-Hydroxygliclazide	12.713	1.1311e-07	6.9465	2.1957e-07	66			Didodecylthiobispropanoate	HMDB40172	LysoPC 24:0	HMDB10405
D-Limonene	12.522	1.4335e-07	6.8436	2.7423e-07	67			Linoleoyl carnitine	HMDB06469	Phenylacetylglutamine	HMDB06344
LysoPC 24:0	12.457	1.5551e-07	6.8082	2.9325e-07	68			Dihomo-linoleate 20:2n6	HMDB61864	Orotic acid	HMDB00226
Phenylacetylglutamine	12.039	2.6146e-07	6.5826	4.861e-07	69			Xanthosine	HMDB00299	N-Desmethylpromazine	HMDB13939
Orotic acid	11.676	4.1177e-07	6.3853	7.5492e-07	70			Arachidonic acid	HMDB01043	1-palmitoylglycerophosphocholine	HMDB62541
N-Desmethylpromazine	11.522	4.9934e-07	6.3016	9.0291e-07	71			Leucyl-phenylalanine	HMDB13243	Thromboxane B2	HMDB03252
1-palmitoylglycerophosphocholine	10.542	1.7193e-06	5.7646	3.0669e-06	72			Hexanoylglycine	HMDB00701	Didodecylthiobispropanoate	HMDB40172
Thromboxane B2	10.168	2.7639e-06	5.5585	4.8645e-06	73			Aminoacetone	HMDB02134	3-Hydroxytetradecanedioate	HMDB00394
Didodecylthiobispropanoate	9.6413	5.4055e-06	5.2672	9.3054e-06	74			LysoPC 18:3	HMDB10388	Linoleoyl carnitine	HMDB06469
3-Hydroxytetradecanedioate	9.638	5.4281e-06	5.2653	9.3054e-06	75			Docosahexaenoic acid	HMDB02183	Dihomo-linoleate 20:2n6	HMDB61864
Pyridoxamine 5'-phosphate	9.5688	5.9304e-06	5.2269	1.0036e-05	76			Oleoyl glycine	HMDB13631	Xanthosine	HMDB00299
Linoleoyl carnitine	9.1301	1.0402e-05	4.9829	1.7381e-05	77			Normetanephrine	HMDB00819	Arachidonic acid	HMDB01043
Dihomo-linoleate 20:2n6	8.9867	1.2506e-05	4.9029	2.0635e-05	78			L-isoleucyl-L-Proline	HMDB11174	Hydroxypropionylcarnitine	HMDB13125
Xanthosine	8.9092	1.3817e-05	4.8596	2.2516e-05	79			O-Desmethylverapamil	HMDB13961	Hexanoylglycine	HMDB00701
Arachidonic acid	8.78	1.6315e-05	4.7874	2.6264e-05	80			5-Hydroxytryptophol	HMDB01855	Aminoacetone	HMDB02134
Pyroglutamic acid	8.7416	1.7141e-05	4.766	2.726e-05	81			Diacetylspermine	HMDB02172	Pentadecanoic acid	HMDB00826
Leucyl-phenylalanine	8.6954	1.8194e-05	4.7401	2.859e-05	82			Palmitoleic acid	HMDB03229	Pregnenolone sulfate	HMDB00774
Hydroxypropionylcarnitine	8.4257	2.5761e-05	4.589	4.0005e-05	83			LysoPC 22:4	HMDB10401	LysoPC 18:3	HMDB10388
4-Aminophenol	8.0797	4.0301e-05	4.3947	6.1858e-05	84			Ascorbic acid	HMDB00044	Docosahexaenoic acid	HMDB02183
Hexanoylglycine	7.9884	4.5361e-05	4.3433	6.8823e-05	85			Pyruvic acid	HMDB00243	Oleoyl glycine	HMDB13631
N-Acetylserotonin	7.8583	5.3699e-05	4.27	8.0549e-05	86			LysoPC 20:3	HMDB10393	Normetanephrine	HMDB00819
Aminoacetone	7.7474	6.2012e-05	4.2075	9.1973e-05	87			Nudifloramide	HMDB04193	L-isoleucyl-L-Proline	HMDB11174
Pentadecanoic acid	7.6926	6.6585e-05	4.1766	9.7658e-05	88			O-Phosphothreonine	HMDB11185	O-Desmethylverapamil	HMDB13961
Pregnenolone sulfate	7.682	6.7511e-05	4.1706	9.7928e-05	89			Dehydrogenated ticlopidine	HMDB13926	Dehydroascorbic acid	HMDB01264
LysoPC 18:3	7.6081	7.431e-05	4.129	0.00010662	90			1-methyladenosine	HMDB03331	Citrulline	HMDB00904
Docosahexaenoic acid	7.5479	8.0359e-05	4.095	0.00011406	91			D-Pipecolic acid	HMDB05960	5-Hydroxytryptophol	HMDB01855
Oleoyl glycine	7.3634	0.00010217	3.9907	0.00014348	92			PS 18:0/18:2	HMDB12380	Diacetylspermine	HMDB02172
Normetanephrine	7.3272	0.0001071	3.9702	0.00014881	93			Hypoxanthine	HMDB00157	Palmitoleic acid	HMDB03229
L-isoleucyl-L-Proline	7.1996	0.00012649	3.8979	0.00017392	94			LysoPC 22:6	HMDB10404	LysoPC 22:4	HMDB10404
O-Desmethylverapamil	6.7897	0.00021603	3.6655	0.00029298	95			10-Hydroxydihydrosanguinarine	NA	Ascorbic acid	HMDB00044
Dehydroascorbic acid	6.7844	0.00021751	3.6625	0.00029298	96			LysoPE 22:1	HMDB11521	Pyruvic acid	HMDB00243
Citrulline	6.7716	0.00022119	3.6552	0.00029493	97					LysoPC 20:3	HMDB10393
5-Hydroxytryptophol	6.7521	0.00022691	3.6441	0.00029953	98					Nudifloramide	HMDB04193
Diacetylspermine	6.7166	0.00023769	3.624	0.00031065	99					4-Ethylphenol	HMDB29306
PG 18:0/22:4	6.6092	0.00027357	3.5629	0.00035404	100					1-methyladenosine	HMDB03331
Palmitoleic acid	6.5125	0.00031051	3.5079	0.00039793	101					Ribitol	HMDB00508
LysoPC 22:4	6.3831	0.00036786	3.4343	0.00046357	102					p-cresol	HMDB01858
Ascorbic acid	6.3741	0.00037226	3.4292	0.00046357	103					D-Pipecolic acid	HMDB05960
Pyruvic acid	6.3741	0.00037226	3.4292	0.00046357	104					PS 18:0/18:2	HMDB12380
LysoPC 20:3	6.2495	0.00043831	3.3582	0.00054072	105					PC 16:0/16:0	HMDB00564
Nudifloramide	6.0359	0.00058023	3.2364	0.00070917	106					Hypoxanthine	HMDB00157
Glycodesoxycholate	5.9293	0.00066738	3.1756	0.0008082	107					LysoPC 22:6	HMDB10404
O-Phosphothreonine	5.9065	0.00068773	3.1626	0.00082527
4-Ethylphenol	5.8742	0.00071756	3.1441	0.00085331
Dehydrogenated ticlopidine	5.8308	0.00075971	3.1193	0.00089538
1-methyladenosine	5.5795	0.0010573	2.9758	0.0012351
Retinylglucuronide	5.4968	0.0011789	2.9285	0.001365
Ribitol	5.3835	0.0013687	2.8637	0.0015711
p-cresol	5.3134	0.001501	2.8236	0.0016906
Norvaline	5.3128	0.0015022	2.8233	0.0016906
D-Pipecolic acid	5.3082	0.0015113	2.8207	0.0016906
Glycyl-glycine	5.2532	0.0016251	2.7891	0.0018026
PS 18:0/18:2	5.2388	0.0016562	2.7809	0.0018218
PC 16:0/16:0	5.1366	0.001895	2.7224	0.0020672
Hypoxanthine	5.0437	0.0021418	2.6692	0.0023173
dCTP	4.9409	0.0024529	2.6103	0.0026323
LysoPC 22:6	4.786	0.0030088	2.5216	0.0032029
10-Hydroxydihydrosanguinarine	4.3604	0.0052749	2.2778	0.0055703
Dimethyl sulfone	4.3287	0.0055006	2.2596	0.0057625
LysoPE 22:1	4.1455	0.0070036	2.1547	0.0072794
SM d18:0/16:0	3.5397	0.015555	1.8081	0.016042
L-Hexanoylcarnitine	3.4744	0.016949	1.7709	0.017343
Myo-inositol	3.346	0.020062	1.6976	0.020371

## Sheet: Unique metabolites
	5 elements included exclusively in "0 h vs 2 h":
	HMDB33157	Protoprimulagenin A3
	HMDB01045	Enkephalin L
	HMDB01555	Pyridoxamine 5'-phosphate
	HMDB00267	Pyroglutamic acid
	HMDB00998	dCTP
	4 elements included exclusively in "0 h vs 24 h":
	HMDB13243	Leucyl-phenylalanine
	HMDB10401	LysoPC 22:4
	HMDB11185	O-Phosphothreonine
	HMDB11521	LysoPE 22:1
	9 elements included exclusively in "0 h vs 48 h":
	HMDB41836	Benzoyl ecgonine
	HMDB03252	Thromboxane B2
	HMDB00394	3-Hydroxytetradecanedioate
	HMDB00826	Pentadecanoic acid
	HMDB01264	Dehydroascorbic acid
	HMDB00508	Ribitol
	HMDB01858	p-cresol
	HMDB13716	Norvaline
	HMDB00564	PC 16:0/16:0
	1 element included exclusively in "24 h vs 48 h":
	HMDB10168	SM d18:0/16:0
